# Supplementary material for: Typology of Parent-to-Child Emotions: A Study of Japanese Parents of a Foetus up to a 12-Year-Old Child
Source: Healthcare (Basel). 2024 Apr 24;12(9):881. doi: 10.3390/healthcare12090881 (PMC11083413; doi:10.3390/healthcare12090881)
Supplement: Supplementary file 1 [file healthcare-12-00881-s001.zip]

Archive with 1 entries (1 files):
- healthcare-2935024-supplementary.pdf
